# Supplementary material for: Smoking in Teenagers from the Social Protection System—What Do We Know about It?
Source: Medicina (Kaunas). 2021 May 12;57(5):484. doi: 10.3390/medicina57050484 (PMC8150939; doi:10.3390/medicina57050484)
Supplement: Supplementary file 1 [file medicina-57-00484-s001.zip]

Archive with 1 entries (1 files):
- medicina-1173614-SI.pdf
